# Supplementary material for: GTax: improving de novo transcriptome assembly by removing foreign RNA contamination
Source: Genome Biol. 2024 Jan 8;25:12. doi: 10.1186/s13059-023-03141-2 (PMC10773103; doi:10.1186/s13059-023-03141-2)
Supplement: Supplementary file 1 — Additional file 1. Datasets and metadata for the creation of GTax (see Gtax 2021 tab). [file 13059_2023_3141_MOESM1_ESM.xlsx]

## Sheet: Gtax 2021
Gtax taxonomic groups
Taxonomy group	Taxonomies	Sequences	Size (GB)
Bacteria	8558	16137	35.11
Archaea	336	554	0.9
Liliopsida	21	265	26.83
Eudicotyledons	79	880	39.17
Viridiplantae	12	184	4.52
Fungi	82	797	1.7
Arthropoda	101	1364	26.06
Neoteleostei	75	1437	44.6
Actinopterygii	37	1047	45.52
Glires	25	2178	30.44
Primates	20	433	39.32
Carnivora	31	286	28.89
Artiodactyla	28	447	36.9
Amphibia	9	122	30.36
Sauropsida	61	1073	46.17
Sarcopterygii	29	229	26.83
Chordata	11	301	13.99
Eukaryota	71	803	8.76
Viruses	11071	13555	0.44

## Sheet: Short-reads generated
Alignment to each Gtax taxonomic group of 100bp overlapped sequences generated from the reference transcriptome of each organism
Percent of the reads aligned to the organism's taxonomic group are shown in red. The rest are number of reads.
	Escherichia coli str. K-12 substr. MG1655	Granulicella sp. 5B5	Zea mays	Arabidopsis thaliana	Solanum lycopersicum	Pyricularia oryzae 70-15	Zymoseptoria tritici IPO323	Drosophila melanogaster	Gasterosteus aculeatus aculeatus	Cyprinus carpio	Mus musculus	Homo sapiens	Canis lupus familiaris	Rana temporaria	Gallus gallus
assembly	GCF_000005845.2	GCF_014083945.1	GCF_902167145.1	GCF_000001735.4	GCF_000188115.4	GCF_000002495.2	GCF_000219625.1	GCF_000001215.4	GCF_016920845.1	GCF_018340385.1	GCF_000001635.27	GCF_000001405.39	GCF_014441545.1	GCF_905171775.1	GCF_016699485.2
taxonomy group	Bacteria	Bacteria	Liliopsida	Eudicotyledons	Eudicotyledons	Fungi	Fungi	Arthropoda	Neoteleostei	Actinopterygii	Glires	Primates	Carnivora	Amphibia	Sauropsida
spots/reads	92810	157144	2498207	1552497	1553449	445220	288692	1373705	2828671	4692957	7508916	8786963	4628931	2153441	5188272
Unidentified	37	126	35463	23133	22496	5655	2165	20468	71104	117831	209522	170969	90378	405408	1562963
Bacteria	92773	157018	0	0	340	0	0	0	0	0	0	0	0	0	13
Archaea	0	0	0	0	0	0	0	0	0	0	0	0	0	0	0
Liliopsida	0	0	2462732	0	0	0	1	0	0	0	0	0	0	0	0
Eudicotyledons	0	0	7	1529364	1530613	0	0	0	0	0	0	0	0	0	0
Viridiplantae	0	0	4	0	0	0	0	0	0	0	0	0	0	0	0
Fungi	0	0	0	0	0	439565	286526	0	0	0	0	0	0	0	0
Arthropoda	0	0	1	0	0	0	0	1353237	137	0	0	2	0	1	2
Neoteleostei	0	0	0	0	0	0	0	0	2757388	423	5	4	6	63	24
Actinopterygii	0	0	0	0	0	0	0	0	36	4574694	13	18	23	64	215
Glires	0	0	0	0	0	0	0	0	1	0	7292659	2219	1467	8	123
Primates	0	0	0	0	0	0	0	0	1	1	1441	8598922	2556	5	100
Carnivora	0	0	0	0	0	0	0	0	0	2	1025	3880	4522003	16	108
Artiodactyla	0	0	0	0	0	0	0	0	1	2	2623	8601	10190	37	589
Amphibia	0	0	0	0	0	0	0	0	0	3	50	30	50	1747733	514
Sauropsida	0	0	0	0	0	0	0	0	1	0	30	20	23	54	3621933
Sarcopterygii	0	0	0	0	0	0	0	0	2	1	607	2297	2234	41	488
Chordata	0	0	0	0	0	0	0	0	0	0	3	1	1	10	7
Eukaryota	0	0	0	0	0	0	0	0	0	0	0	0	0	1	0
Viruses	0	0	0	0	0	0	0	0	0	0	938	0	0	0	1193

## Sheet: Samples from SRA
Samples from SRA database for organisms without reference genome. Numbers in percent. Reads in cell of the same color for each sample are summed up to generate the final reads to assembly.
	Pseudomonas fluorescens	Cylindrospermopsis raciborskii FACHB-1096	Lolium perenne	Physalis peruviana	Opuntia streptacantha	Diplocarpon rosae	Cimex lectularius	Cimex lectularius	Synodus sp. isolate FZ12 FC-2018	Acipenser sp	Cavia porcellus	Homo sapiens	Ursus americanus	Eptesicus fuscus	Spea bombifrons	Taeniopygia guttata	Influenza A virus
sample	SRR5823570	SRR16571653	SRR3340606	SRR1952996	SRR3478177	SRR5178307	SRR3084452	SRR3297746	SRR8242436	SRR16661141	SRR12442784	SRR16958449	SRR14160197	SRR4249968	SRR9160217	DRR185733	SRR7734450
taxonomy group	Bacteria	Bacteria	Liliopsida	Eudicotyledons	Eudicotyledons	Fungi	Arthropoda	Arthropoda	Neoteleostei	Actinopterygii	Glires	Primates	Carnivora	Artiodactyla	Amphibia	Sauropsida	Viruses
spots/reads	2302977	12431662	11062381	21845419	41904616	658128	129832	8527345	6811855	21742680	24000000	16818866	17092718	25227832	21336768	17778851	9731528
Reads to assembly	99.99	99.15	99.26	98.74	95.9	99.39	99.73	97.95	99.28	99.73	99.67	22.17	99.02	93	93.35	99.97	22.94
Unidentified	7.64	62.9	93.59	62.34	92.97	59.86	98.1	93.69	95.22	24.7	5.18	2.14	25.66	85.61	86.43	10.39	12.24
Bacteria	92.35	36.25	0.02	0.35	3.77	0.13	0.23	0.02	0	0.04	0	77.78	0	0	2.28	0	0.09
Archaea	0	0	0	0	0	0	0	0	0	0	0	0	0	0	0	0	0
Liliopsida	0	0.01	5.67	0.04	0.13	0.01	0.01	0.01	0	0.01	0	0	0.01	0.01	0.5	0	0.03
Eudicotyledons	0	0.05	0.01	36.4	2.93	0.4	0.02	0.03	0	0	0	0	0	0.01	1.96	0	0.26
Viridiplantae	0	0	0	0.02	0.06	0	0	0	0	0	0	0	0	0	0	0	0.01
Fungi	0	0.54	0	0.8	0	39.53	0	0.01	0	0	0	0	0	0	0.03	0	0
Arthropoda	0	0	0.02	0.04	0	0.05	1.63	4.26	0.03	0	0	0	0.03	0.04	0.13	0	0.1
Neoteleostei	0	0.02	0.01	0	0	0	0	0.05	4.06	0.07	0	0	0.01	0.07	0.48	0.01	2.27
Actinopterygii	0	0	0.02	0	0	0	0	0.02	0.46	75.02	0.02	0	0.01	0.06	0.46	0	0.44
Glires	0	0.02	0.04	0	0.02	0	0	1.79	0.02	0.04	94.5	0.03	0.23	1.13	0.42	0	5.48
Primates	0	0.17	0.33	0	0.1	0	0	0.02	0.01	0.01	0.17	20.03	0.34	1.61	0.12	0	22.48
Carnivora	0	0	0	0	0	0	0	0.01	0.01	0.01	0.05	0.01	73.36	1.81	0.03	0	45.75
Artiodactyla	0	0.02	0	0	0	0	0	0.02	0.01	0	0.04	0.01	0.23	7.4	0.03	0	0.02
Amphibia	0	0	0	0	0	0	0	0.01	0.01	0.06	0	0	0	0.01	6.92	0	0.1
Sauropsida	0	0	0	0	0	0	0	0.01	0.06	0.02	0	0	0.01	0.06	0.17	89.57	0
Sarcopterygii	0	0	0	0	0	0	0	0.03	0.09	0	0.03	0	0.11	2.16	0.04	0	0.02
Chordata	0	0	0	0	0	0	0	0	0	0.01	0	0	0	0	0.02	0	0
Eukaryota	0	0	0	0.01	0	0.01	0	0.03	0	0	0	0	0	0	0.01	0	0
Viruses	0	0	0.28	0	0	0	0.01	0	0	0	0	0	0	0	0	0	10.71
Organism	Taxonomy Group	BioProject	SRA Run	Source	Selection	Bases	Instrument
Pseudomonas fluorescens	Bacteria	PRJNA394120	SRR5823570	WGS	Other	1.11Gbp	Illumina HiSeq 2500
Cylindrospermopsis raciborskii FACHB-1096	Bacteria	PRJNA773990	SRR16571653	Transcriptomic	PCR	3.1gbp	Illumina HiSeq 2500
Lolium perenne	Liliopsida	PRJNA317520	SRR3340606	Transcriptomic	cDNA	1.04Gbp	Illumina HiSeq 2000
Physalis peruviana	Eudicotyledons	PRJNA67621	SRR1952996	Transcriptomic	cDNA	2.18Gbp	Illumina HiSeq 2000
Opuntia streptacantha	Eudicotyledons	PRJNA320545	SRR3478177	Transcriptomic	RANDOM	8.38Gbp	Illumina HiSeq 2500
Diplocarpon rosae	Fungi	PRJNA361201	SRR5178307	Transcriptomic	cDNA	137.43Mbp	Illumina HiSeq 2500
Cimex lectularius	Arthropoda	PRJNA306774	SRR3084452	Transcriptomic	cDNA	44.57Mbp	454 GS FLX
Cimex lectularius	Arthropoda	PRJNA315303	SRR3297746	Transcriptomic	cDNA	852.73Mbp	Illumina HiSeq 2500
Synodus sp. isolate FZ12 FC-2018	Neoteleostei	PRJNA421052	SRR8242436	Transcriptomic	cDNA	1.7Gbp	Illumina HiSeq 2000
Acipenser sp	Actinopterygii	PRJNA776685	SRR16661141	Transcriptomic	cDNA	6.6Gbp	Illumina NovaSeq 6000
Cavia porcellus	Glires	PRJNA580502	SRR12442784	Transcriptomic	RANDOM	2.4Gbp	Illumina HiSeq 2500
Homo sapiens	Primates	PRJNA780898	SRR16958449	Transcriptomic	cDNA	5.0Gbp	Illumina HiSeq 4000
Ursus americanus	Carnivora	PRJNA720155	SRR14160197	Transcriptomic	unspecified	5.2Gbp	Illumina HiSeq 4000
Eptesicus fuscus	Artiodactyla	PRJNA343174	SRR4249968	Transcriptomic	cDNA	2.6Gbp	Illumina HiSeq 2000
Spea bombifrons	Amphibia	PRJNA545150	SRR9160217	Transcriptomic	cDNA	1.8Gbp	NextSeq 500
Taeniopygia guttata	Sauropsida	PRJDB8575	DRR185733	Transcriptomic	cDNA	4.6Gbp	Illumina HiSeq 2500
Influenza A virus	Viruses	PRJNA487151	SRR7734450	Transcriptomic	cDNA	819Mbp	NextSeq 500
