# Supplementary material for: GTax: improving de novo transcriptome assembly by removing foreign RNA contamination
Source: Genome Biol. 2024 Jan 8;25:12. doi: 10.1186/s13059-023-03141-2 (PMC10773103; doi:10.1186/s13059-023-03141-2)
Supplement: Supplementary file 3 — Additional file 3: Table 1. Tomato WT samples. Table 2. rnaQuast short report. Table 3. annot. Vs ssemb. [file 13059_2023_3141_MOESM3_ESM.xlsx]

## Sheet: Table 1 - Tomato Wt samples
SRA samples description
ID	BioProject	Experiment	Spots	After trimming	Difference
SRR13063377	PRJNA678546	SRX9511379	20574485	19052339	1522146
SRR13063378	PRJNA678546	SRX9511380	21917182	20363867	1553315
SRR13063379	PRJNA678546	SRX9511381	25085261	23413326	1671935
SRR13931770	PRJNA713408	SRX10311120	26600063	25699213	900850
SRR14575350	PRJNA730730	SRX10918520	21894258	21613676	280582
SRR14575351	PRJNA730730	SRX10918521	23288172	22992751	295421
SRR14575352	PRJNA730730	SRX10918522	21122484	20842657	279827
SRR15194942	PRJNA746717	SRX11501545	27769674	26384165	1385509
SRR15194943	PRJNA746717	SRX11501544	21518762	20520500	998262
SRR15194944	PRJNA746717	SRX11501543	24490248	22559437	1930811
Read counts assigned to the Gtax taxonomic groups
	Bacteria	Archaea	Liliopsida	Eudicotyledons	Viridiplantae	Fungi	Arthropoda	Neoteleostei	Actinopterygii	Glires	Primates	Carnivora	Artiodactyla	Amphibia	Sauropsida	Sarcopterygii	Chordata	Eukaryota	Viruses	Unidentified
SRR13063377	1491	1	49	19030714	27	17	22	150	82	2207	5572	2	9	0	2	1	0	0	1	11992
SRR13063378	1460	0	265	20322388	28	14	40	427	263	6895	16676	0	2	0	0	2	0	0	2	15405
SRR13063379	2398	0	2175	23384441	36	19	18	168	97	2512	6036	0	5	0	0	2	0	0	3	15416
SRR13931770	27092	0	524	25235503	496	156	235	172	41	255	974	22	15	6	28	0	1	21	3279	430393
SRR14575350	1368	1	109	21346095	152	383	1233	69	24	97	103	3	14	12	14	7	2	43	5	263942
SRR14575351	1543	3	157	22713042	193	186	2691	137	46	96	119	7	26	13	23	4	3	45	703	273714
SRR14575352	1970	1	104	20624338	151	584	155	44	20	223	221	4	12	2	128	4	3	27	2	214664
SRR15194942	51953	4	163	26247193	55	1466	16458	31	24	64	537	2	6	8	73	0	4	41	35	66048
SRR15194943	44111	2	71	20348770	57	758	10574	97	60	53	426	13	19	3	24	9	6	64	40	115343
SRR15194944	87203	0	86	22405485	29	794	202	79	20	200	862	1	2	0	8	1	0	0	49	64416
Percent of the trimmed reads assigned to the Gtax taxonomic groups
	Bacteria	Archaea	Liliopsida	Eudicotyledons	Viridiplantae	Fungi	Arthropoda	Neoteleostei	Actinopterygii	Glires	Primates	Carnivora	Artiodactyla	Amphibia	Sauropsida	Sarcopterygii	Chordata	Eukaryota	Viruses	Unidentified
SRR13063377	0.00782581	5.2487e-06	0.000257186	99.8865	0.000141715	8.92279e-05	0.000115471	0.000787305	0.000430393	0.0115839	0.0292458	1.04974e-05	4.72383e-05	0	1.04974e-05	5.2487e-06	0	0	5.2487e-06	0.0629424
SRR13063378	0.00716956	0	0.00130132	99.7963	0.000137498	6.87492e-05	0.000196426	0.00209685	0.0012915	0.033859	0.0818901	0	9.82132e-06	0	0	9.82132e-06	0	0	9.82132e-06	0.0756487
SRR13063379	0.010242	0	0.00928958	99.8766	0.000153759	8.11504e-05	7.68793e-05	0.00071754	0.000414294	0.0107289	0.0257802	0	2.13554e-05	0	0	8.54214e-06	0	0	1.28132e-05	0.0658428
SRR13931770	0.10542	0	0.00203897	98.1956	0.00193002	0.000607022	0.000914425	0.000669281	0.000159538	0.000992248	0.00379	8.56057e-05	5.83675e-05	2.3347e-05	0.000108953	0	3.89117e-06	8.17146e-05	0.0127591	1.67473
SRR14575350	0.00632933	4.6267e-06	0.00050431	98.762	0.000703258	0.00177203	0.00570472	0.000319242	0.000111041	0.00044879	0.00047655	1.38801e-05	6.47738e-05	5.55204e-05	6.47738e-05	3.23869e-05	9.2534e-06	0.000198948	2.31335e-05	1.22118
SRR14575351	0.00671081	1.30476e-05	0.000682824	98.7835	0.000839395	0.000808951	0.0117037	0.00059584	0.000200063	0.000417523	0.000517554	3.04444e-05	0.000113079	5.65396e-05	0.000100032	1.73968e-05	1.30476e-05	0.000195714	0.00305749	1.19044
SRR14575352	0.00945177	4.79785e-06	0.000498977	98.9525	0.000724476	0.00280195	0.000743667	0.000211106	9.59571e-05	0.00106992	0.00106033	1.91914e-05	5.75742e-05	9.59571e-06	0.000614125	1.91914e-05	1.43936e-05	0.000129542	9.59571e-06	1.02993
SRR15194942	0.19691	1.51606e-05	0.000617795	99.4809	0.000208458	0.00555636	0.0623783	0.000117495	9.09637e-05	0.00024257	0.00203531	7.5803e-06	2.27409e-05	3.03212e-05	0.000276681	0	1.51606e-05	0.000155396	0.000132655	0.250332
SRR15194943	0.214961	9.74635e-06	0.000345995	99.1631	0.000277771	0.00369387	0.051529	0.000472698	0.000292391	0.000258278	0.00207597	6.33513e-05	9.25903e-05	1.46195e-05	0.000116956	4.38586e-05	2.92391e-05	0.000311883	0.000194927	0.562087
SRR15194944	0.386548	0	0.000381215	99.3176	0.000128549	0.00351959	0.000895412	0.000350186	8.86547e-05	0.000886547	0.00382102	4.43273e-06	8.86547e-06	0	3.54619e-05	4.43273e-06	0	0	0.000217204	0.285539

## Sheet: Table 2 - rnaQUAST short report
	Tomato Reference Transcriptome		Tomato WT
	Generated 100bp reads	Generated 100bp reads + 20% contamination	Trimmed	Eudicotyledons (BLAST)	Eudicotyledons (Kraken2)	Eudicotyledons + Unidentified (BLAST)	Eudicotyledons + Unidentified (Kraken2)
Assembled transcripts	39244	76408	72248	56147	59679	65586	65757
Transcripts	39235	42826	62971	56066	59362	62018	61246
Transcripts > 500 bp	38004	38528	44364	44637	45529	44320	45602
Transcripts > 1000 bp	31317	30709	36841	37582	37337	36898	37492
Aligned	39235	38402	58033	55963	59228	58248	59329
Uniquely aligned	38475	37775	55062	53228	56486	55249	56534
Multiply aligned	37	39	214	194	210	252	221
Contaminated transcripts after assembly	9	33582	9277	81	317	3568	4511
Unaligned	0	4424	4938	103	134	3770	1917
Avg. aligned fraction	0.997	0.996	0.989	0.989	0.988	0.989	0.988
Avg. alignment length	1947.03	1938.36	1699.37	1793.46	1667.17	1695.8	1666.73
Avg. mismatches per transcript	1.138	1.04	2.094	2.147	2.267	2.083	2.264
Misassemblies	404	324	1658	1585	1491	1650	1506
Database coverage	0.68	0.679	0.461	0.466	0.472	0.462	0.472
Duplication ratio	1.199	1.175	1.708	1.733	1.701	1.708	1.703
50%-assembled genes	22232	22246	17240	17278	17339	17209	17394
95%-assembled genes	20814	20828	14510	14655	14341	14516	14343
50%-covered genes	22469	22474	17470	17513	17611	17453	17648
95%-covered genes	21265	21219	15077	15193	15141	15082	15102
50%-assembled isoforms	27850	27821	19430	19557	19802	19458	19876
95%-assembled isoforms	26104	26076	15910	16069	15735	15911	15719
50%-covered isoforms	28101	28061	19698	19825	20131	19741	20186
95%-covered isoforms	26580	26482	16498	16624	16590	16505	16537
Mean isoform coverage	0.97	0.97	0.87	0.88	0.873	0.87	0.873
Mean isoform assembly	0.96	0.961	0.855	0.866	0.856	0.855	0.856
50%-matched	34760	34116	34693	34850	36478	34564	36468
95%-matched	31768	31267	9579	9512	10295	9520	10195
Unannotated	3459	3450	12396	10780	12229	12620	12250
Mean fraction of transcript matched	0.885	0.885	0.566	0.587	0.58	0.562	0.578

## Sheet: Table 3 - annot. Vs ssemb.
Percent of overlap between annotated and assembled transcripts.
	Tomato Reference Transcriptome		Tomato WT
% annot. Coverage	Generated 100bp reads	Generated 100bp reads + 20% contamination	Trimmed	Eudicotyledons (BLAST)	Eudicotyledons (Kraken2)	Eudicotyledons + Unidentified (BLAST)	Eudicotyledons + Unidentified (Kraken2)
100-80 %	31654	31548	20537	20630	20401	20548	20433
80-60 %	733	704	1229	1166	1356	1206	1320
60-40 %	458	445	808	779	812	838	835
40-20 %	98	86	559	503	566	556	577
20-0 %	25	20	839	757	835	855	798
Duplicates	6264	5542	27183	26430	28642	27269	28651
No matching annotated isoforms	0	37	6911	5700	6618	6996	6715
Unaligned	3	4444	4905	101	132	3750	1917
Transcripts	39235	42826	62971	56066	59362	62018	61246
Aligned	39232	38382	58066	55965	59230	58268	59329
Percent of Transcripts	71.8241	71.4647	52.2254	51.927	52.2211	52.293	52.2058
	68.9615	68.7305	44.7419	44.9446	44.4457	44.7659	44.5154
